# Supplementary material for: Decoding the Therapeutic Effects of Acupuncture in Hemorrhagic Stroke Using Single‐Cell RNA Sequencing
Source: CNS Neurosci Ther. 2025 Dec 9;31(12):e70689. doi: 10.1002/cns.70689 (PMC12686964; doi:10.1002/cns.70689)
Supplement: Supplementary file 7 — Table S1: Quantification and statistic analysis of cell types among Sham, ICH, and AP group. [file CNS-31-e70689-s001.csv]

	celltype	CN1	CN2	CN3	MN1	MN2	MN3	SN1	SN2	SN3	CN£¨Acupuncture£©	MN£¨ICH)	SN£¨sham£©		SN£¨sham£©	MN£¨ICH)	CN£¨Acupuncture£©
1	Mono/Mac	0.072972474	0.073213068	0.08657141	0.086531703	0.115655515	0.086508432	0.07201354	0.104060762	0.055603325	0.077585651	0.096231883	0.077225876	Mono/Mac	0.077225876	0.096231883	0.077585651
2	Microglia	0.359874377	0.337734796	0.40188789	0.585899058	0.580358572	0.466427233	0.374535925	0.476107888	0.310289481	0.366499021	0.544228288	0.386977765	Microglia	0.386977765	0.544228288	0.366499021
3	Astrocyte	0.145144405	0.147603992	0.085084373	0.078166737	0.079718265	0.091114928	0.145883381	0.066563005	0.140670679	0.125944257	0.082999977	0.117705688	Astrocyte	0.117705688	0.082999977	0.125944257
4	Oligodendrocyte	0.261715623	0.271588866	0.2446499	0.117601575	0.096286217	0.196673954	0.210908495	0.143412475	0.218801949	0.25931813	0.136853915	0.191040973	Oligodendrocyte	0.191040973	0.136853915	0.25931813
5	Endothelial cell	0.082825297	0.066951832	0.091161828	0.033951919	0.024651833	0.055043723	0.081568028	0.094372346	0.1429636	0.080312986	0.037882492	0.106301325	Endothelial cell	0.106301325	0.037882492	0.080312986
6	T	0.020506189	0.020519497	0.014353139	0.022001968	0.02985433	0.013585259	0.024186504	0.032234914	0.012267125	0.018459608	0.021813853	0.022896181	T	0.022896181	0.021813853	0.018459608
7	B	0.002093725	0.002417705	0.002780112	0.002741459	0.002641268	0.001249219	0.003002839	0.005143233	0.002980797	0.002430514	0.002210649	0.003708956	B	0.003708956	0.002210649	0.002430514
8	Fibroblast	0.007451198	0.00254169	0.004267149	0.003444398	0.002161037	0.001951905	0.003494213	0.003229472	0.005617655	0.004753346	0.002519113	0.00411378	Fibroblast	0.00411378	0.002519113	0.004753346
9	Ependymal cell	0.016380319	0.011158639	0.019008211	0.014902292	0.01872899	0.016942536	0.014850404	0.012678668	0.034164517	0.015515723	0.016857939	0.02056453	Ependymal cell	0.02056453	0.016857939	0.015515723
10	Neutrophil	0.005419053	0.010662699	0.015581561	0.004498805	0.005762766	0.019284822	0.015177986	0.013276718	0.003840642	0.010554438	0.009848798	0.010765115	Neutrophil	0.010765115	0.009848798	0.010554438
11	Neuron	0.006096435	0.027834604	0.011314411	0.006185857	0.007043381	0.011086821	0.031174929	0.023682794	0.023330467	0.015081817	0.008105353	0.02606273	Neuron	0.02606273	0.008105353	0.015081817
12	Schwann cell	0.001046862	0.010600707	0.003361997	0.024462252	0.015287338	0.025530918	0.005514304	0.001614736	0.0144454	0.005003189	0.021760169	0.00719148	Schwann cell	0.00719148	0.021760169	0.005003189
13	Mural cells	0.008990701	0.008802926	0.009892028	0.009981724	0.011285417	0.010227983	0.007588993	0.005262843	0.024419604	0.009228552	0.010498374	0.012423814	Mural cells	0.012423814	0.010498374	0.009228552
14	Naive T	0.002401626	0.002107743	0.002974074	0.003514691	0.004081959	0.001717676	0.003112033	0.00759524	0.003783319	0.002494481	0.003104776	0.004830197	Naive T	0.004830197	0.003104776	0.002494481
15	NK	0.003694809	0.002603682	0.003749919	0.002952341	0.004081959	0.001717676	0.002566062	0.006399139	0.00303812	0.00334947	0.002917326	0.004001107	NK	0.004001107	0.002917326	0.00334947
16	Erythroid cell	0.003386908	0.003657554	0.003361997	0.003163222	0.002401153	0.000936914	0.004422363	0.004365768	0.003783319	0.003468819	0.002167096	0.004190483	Erythroid cell	0.004190483	0.002167096	0.003468819
			Multiple Comparisons											Multiple Comparisons
			Dependent Variable: VAR00002											Dependent Variable: VAR00002
		Mono/Mac		(I) VAR00001	(J) VAR00001	Mean Difference (I-J)	Std. Error	Sig.£¨P-value£©	95% Confidence Interval				T		(I) VAR00001	(J) VAR00001	Mean Difference (I-J)	Std. Error	Sig.	95% Confidence Interval
									Lower Bound	Upper Bound										Lower Bound	Upper Bound
			Tukey HSD	CN	MN	-0.01865	0.01454	0.454	-0.0632	0.026				Tukey HSD	CN	MN	-0.00335	0.00632	0.86	-0.0227	0.016
					SN	0.00036	0.01454	1	-0.0442	0.045						SN	-0.00444	0.00632	0.771	-0.0238	0.015
				MN	CN	0.01865	0.01454	0.454	-0.026	0.0632					MN	CN	0.00335	0.00632	0.86	-0.016	0.0227
					SN	0.01901	0.01454	0.442	-0.0256	0.0636						SN	-0.00108	0.00632	0.984	-0.0205	0.0183
				SN	CN	-0.00036	0.01454	1	-0.045	0.0442					SN	CN	0.00444	0.00632	0.771	-0.015	0.0238
					MN	-0.01901	0.01454	0.442	-0.0636	0.0256						MN	0.00108	0.00632	0.984	-0.0183	0.0205
			Multiple Comparisons											Multiple Comparisons
			Dependent Variable: VAR00002											Dependent Variable: VAR00002
		Microglia		(I) VAR00001	(J) VAR00001	Mean Difference (I-J)	Std. Error	Sig.£¨P-value£©	95% Confidence Interval				B		(I) VAR00001	(J) VAR00001	Mean Difference (I-J)	Std. Error	Sig.	95% Confidence Interval
									Lower Bound	Upper Bound										Lower Bound	Upper Bound
			Tukey HSD	CN	MN	-.17773*	0.05291	0.035	-0.3401	-0.0154				Tukey HSD	CN	MN	0.00022	0.00072	0.951	-0.002	0.0024
					SN	-0.02048	0.05291	0.922	-0.1828	0.1419						SN	-0.00128	0.00072	0.258	-0.0035	0.0009
				MN	CN	.17773*	0.05291	0.035	0.0154	0.3401					MN	CN	-0.00022	0.00072	0.951	-0.0024	0.002
					SN	0.15725	0.05291	0.056	-0.0051	0.3196						SN	-0.0015	0.00072	0.177	-0.0037	0.0007
				SN	CN	0.02048	0.05291	0.922	-0.1419	0.1828					SN	CN	0.00128	0.00072	0.258	-0.0009	0.0035
					MN	-0.15725	0.05291	0.056	-0.3196	0.0051						MN	0.0015	0.00072	0.177	-0.0007	0.0037
			* The mean difference is significant at the 0.05 level.
			Multiple Comparisons											Multiple Comparisons
			Dependent Variable: VAR00002											Dependent Variable: VAR00002
		Astrocyte		(I) VAR00001	(J) VAR00001	Mean Difference (I-J)	Std. Error	Sig.£¨P-value£©	95% Confidence Interval				Fibroblast		(I) VAR00001	(J) VAR00001	Mean Difference (I-J)	Std. Error	Sig.	95% Confidence Interval
									Lower Bound	Upper Bound										Lower Bound	Upper Bound
			Tukey HSD	CN	MN	0.04294	0.02697	0.319	-0.0398	0.1257				Tukey HSD	CN	MN	0.00223	0.00138	0.309	-0.002	0.0065
					SN	0.00824	0.02697	0.95	-0.0745	0.091						SN	0.00064	0.00138	0.89	-0.0036	0.0049
				MN	CN	-0.04294	0.02697	0.319	-0.1257	0.0398					MN	CN	-0.00223	0.00138	0.309	-0.0065	0.002
					SN	-0.03471	0.02697	0.452	-0.1174	0.048						SN	-0.00159	0.00138	0.519	-0.0058	0.0026
				SN	CN	-0.00824	0.02697	0.95	-0.091	0.0745					SN	CN	-0.00064	0.00138	0.89	-0.0049	0.0036
					MN	0.03471	0.02697	0.452	-0.048	0.1174						MN	0.00159	0.00138	0.519	-0.0026	0.0058
			Multiple Comparisons											Multiple Comparisons
			Dependent Variable: VAR00002											Dependent Variable: VAR00002
		Oligodendrocyte		(I) VAR00001	(J) VAR00001	Mean Difference (I-J)	Std. Error	Sig.£¨P-value£©	95% Confidence Interval				Ependymal cell		(I) VAR00001	(J) VAR00001	Mean Difference (I-J)	Std. Error	Sig.	95% Confidence Interval
									Lower Bound	Upper Bound										Lower Bound	Upper Bound
			Tukey HSD	CN	MN	.12246*	0.03232	0.021	0.0233	0.2216				Tukey HSD	CN	MN	-0.00134	0.00595	0.973	-0.0196	0.0169
					SN	0.06828	0.03232	0.167	-0.0309	0.1674						SN	-0.00505	0.00595	0.69	-0.0233	0.0132
				MN	CN	-.12246*	0.03232	0.021	-0.2216	-0.0233					MN	CN	0.00134	0.00595	0.973	-0.0169	0.0196
					SN	-0.05419	0.03232	0.288	-0.1533	0.045						SN	-0.00371	0.00595	0.814	-0.022	0.0146
				SN	CN	-0.06828	0.03232	0.167	-0.1674	0.0309					SN	CN	0.00505	0.00595	0.69	-0.0132	0.0233
					MN	0.05419	0.03232	0.288	-0.045	0.1533						MN	0.00371	0.00595	0.814	-0.0146	0.022
			* The mean difference is significant at the 0.05 level.
			Multiple Comparisons											Multiple Comparisons
			Dependent Variable: VAR00002											Dependent Variable: VAR00002
		Endothelial cell		(I) VAR00001	(J) VAR00001	Mean Difference (I-J)	Std. Error	Sig.£¨P-value£©	95% Confidence Interval				Neutrophil		(I) VAR00001	(J) VAR00001	Mean Difference (I-J)	Std. Error	Sig.	95% Confidence Interval
									Lower Bound	Upper Bound										Lower Bound	Upper Bound
			Tukey HSD	CN	MN	0.04243	0.01791	0.121	-0.0125	0.0974				Tukey HSD	CN	MN	0.00071	0.00537	0.991	-0.0158	0.0172
					SN	-0.02599	0.01791	0.376	-0.0809	0.029						SN	-0.00021	0.00537	0.999	-0.0167	0.0163
				MN	CN	-0.04243	0.01791	0.121	-0.0974	0.0125					MN	CN	-0.00071	0.00537	0.991	-0.0172	0.0158
					SN	-.06842*	0.01791	0.02	-0.1234	-0.0135						SN	-0.00092	0.00537	0.984	-0.0174	0.0156
				SN	CN	0.02599	0.01791	0.376	-0.029	0.0809					SN	CN	0.00021	0.00537	0.999	-0.0163	0.0167
					MN	.06842*	0.01791	0.02	0.0135	0.1234						MN	0.00092	0.00537	0.984	-0.0156	0.0174
			* The mean difference is significant at the 0.05 level.
			Multiple Comparisons											Multiple Comparisons
			Dependent Variable: VAR00002											Dependent Variable: VAR00002
		Neuron		(I) VAR00001	(J) VAR00001	Mean Difference (I-J)	Std. Error	Sig.	95% Confidence Interval				Schwann cell		(I) VAR00001	(J) VAR00001	Mean Difference (I-J)	Std. Error	Sig.	95% Confidence Interval
									Lower Bound	Upper Bound										Lower Bound	Upper Bound
			Tukey HSD	CN	MN	0.00698	0.00587	0.502	-0.011	0.025				Tukey HSD	CN	MN	-.01676*	0.00471	0.028	-0.0312	-0.0023
					SN	-0.01098	0.00587	0.227	-0.029	0.007						SN	-0.00219	0.00471	0.89	-0.0166	0.0123
				MN	CN	-0.00698	0.00587	0.502	-0.025	0.011					MN	CN	.01676*	0.00471	0.028	0.0023	0.0312
					SN	-0.01796	0.00587	0.051	-0.036	0.0001						SN	.01457*	0.00471	0.048	0.0001	0.029
				SN	CN	0.01098	0.00587	0.227	-0.007	0.029					SN	CN	0.00219	0.00471	0.89	-0.0123	0.0166
					MN	0.01796	0.00587	0.051	-0.0001	0.036						MN	-.01457*	0.00471	0.048	-0.029	-0.0001
														* The mean difference is significant at the 0.05 level.
			Multiple Comparisons											Multiple Comparisons
			Dependent Variable: VAR00002											Dependent Variable: VAR00002
		Mural cells		(I) VAR00001	(J) VAR00001	Mean Difference (I-J)	Std. Error	Sig.	95% Confidence Interval				Naive T		(I) VAR00001	(J) VAR00001	Mean Difference (I-J)	Std. Error	Sig.	95% Confidence Interval
									Lower Bound	Upper Bound										Lower Bound	Upper Bound
			Tukey HSD	CN	MN	-0.00127	0.00495	0.965	-0.0164	0.0139				Tukey HSD	CN	MN	-0.00061	0.0013	0.887	-0.0046	0.0034
					SN	-0.0032	0.00495	0.801	-0.0184	0.012						SN	-0.00234	0.0013	0.247	-0.0063	0.0016
				MN	CN	0.00127	0.00495	0.965	-0.0139	0.0164					MN	CN	0.00061	0.0013	0.887	-0.0034	0.0046
					SN	-0.00193	0.00495	0.921	-0.0171	0.0133						SN	-0.00173	0.0013	0.431	-0.0057	0.0023
				SN	CN	0.0032	0.00495	0.801	-0.012	0.0184					SN	CN	0.00234	0.0013	0.247	-0.0016	0.0063
					MN	0.00193	0.00495	0.921	-0.0133	0.0171						MN	0.00173	0.0013	0.431	-0.0023	0.0057
			Multiple Comparisons											Multiple Comparisons
			Dependent Variable: VAR00002											Dependent Variable: VAR00002
		NK		(I) VAR00001	(J) VAR00001	Mean Difference (I-J)	Std. Error	Sig.	95% Confidence Interval				Erythroid cell		(I) VAR00001	(J) VAR00001	Mean Difference (I-J)	Std. Error	Sig.	95% Confidence Interval
									Lower Bound	Upper Bound										Lower Bound	Upper Bound
			Tukey HSD	CN	MN	0.00043	0.00117	0.929	-0.0032	0.004				Tukey HSD	CN	MN	0.0013	0.00056	0.131	-0.0004	0.003
					SN	-0.00065	0.00117	0.847	-0.0042	0.0029						SN	-0.00072	0.00056	0.455	-0.0025	0.001
				MN	CN	-0.00043	0.00117	0.929	-0.004	0.0032					MN	CN	-0.0013	0.00056	0.131	-0.003	0.0004
					SN	-0.00108	0.00117	0.646	-0.0047	0.0025						SN	-.00202*	0.00056	0.027	-0.0038	-0.0003
				SN	CN	0.00065	0.00117	0.847	-0.0029	0.0042					SN	CN	0.00072	0.00056	0.455	-0.001	0.0025
					MN	0.00108	0.00117	0.646	-0.0025	0.0047						MN	.00202*	0.00056	0.027	0.0003	0.0038
														* The mean difference is significant at the 0.05 level.
